# Supplementary material for: New Alk(en)ylhydroxycyclohexanes with Tyrosinase Inhibition Potential from Harpephyllum caffrum Bernh. Gum Exudate
Source: Molecules. 2022 Jun 15;27(12):3839. doi: 10.3390/molecules27123839 (PMC9229927; doi:10.3390/molecules27123839)
Supplement: Supplementary file 1 [file molecules-27-03839-s001.zip]

Archive with 1 entries (1 files):
- molecules-1760167-supplementary.pdf
